# Supplementary material for: The role of the Sunda shelf biogeographic barrier in the cryptic differentiation of Conus litteratus (Gastropoda: Conidae) across the Indo-Pacific region
Source: PeerJ. 2023 Jul 14;11:e15534. doi: 10.7717/peerj.15534 (PMC10351507; doi:10.7717/peerj.15534)
Supplement: Supplemental Information 1 [file peerj-11-15534-s001.fas]

>Conus litteratus LD008.1
GTCGGACCTGCCCAGTGAGTTTTAAACGGCCGCGGTACTCTGACCGTGCAAAGGTAGCAT
AATCATTTGCCTTATAATTGAAGGCTGGAATGAATGGTTTGACAAGAATATACCTGTCTC
CATTAGATTATTTAGAATTTTATTTTTGGATGAAAAAGTCCGGATATAATTAAAAGACAA
GAAGACCCTATCGAGCTTCAGAAAAATTAGTAGACTTTATGAACAATATAAGTAAAAGAA
AGGCTATTAAATACTTTGGTTGGGGCAACCGAGGAGTAACTAAAGCCTCCTCTGGGTTAT
AAATCGTACTTGTGTTGATCCAATAATTTTGATCAAAGGAATTAGTTACCGTAGGGATAA
CAGCATTATCTTTTTTAAGAGCCCATATCGAAAAAAAGGTTTGTGACCTCGATGTTGGAC
CAGAATGTCCTAAAGATGCAGAAGTCTTTAAGGGTTGGTCTGTTCGACCATTAAAAT
>Conus litteratus LD008.2
GTCGGACCTGCCCAGTGAGTTTTAAACGGCCGCGGTACTCTGACCGTGCAAAGGTAGCAT
AATCATTTGCCTTATAATTGAAGGCTGGAATGAATGGTTTGACAAGAATATACCTGTCTC
CATTAGATTATTTAGAATTTTATTTTTGGATGAAAAAGTCCGGATATAATTAAAAGACAA
GAAGACCCTATCGAGCTTCAGAAAAATTAGTAGACTTTATGAACAATATAAGTAAAAGAA
AGGCTATTAAATACTTTGGTTGGGGCAACCGAGGAGTAACTAAAGCCTCCTCTGGGTTAT
AAATCGTACTTGTGTTGATCCAATAATTTTGATCAAAGGAATTAGTTACCGTAGGGATAA
CAGCATTATCTTTTTTAAGAGCCCATATCGAAAAAAAGGTTTGTGACCTCGATGTTGGAC
CAGAATGTCCTAAAGATGCAGAAGTCTTTAAGGGTTGGTCTGTTCGACCATTAAAAT
>Conus litteratus LD008.3
GTCGGACCTGCCCAGTGAGTTTTAAACGGCCGCGGTACTCTGACCGTGCAAAGGTAGCAT
AATCATTTGCCTTATAATTGAAGGCTGGAATGAATGGTTTGACAAGAATATACCTGTCTC
CATTAGATTATTTAGAATTTTATTTTTGGATGAAAAAGTCCGGATATAATTAAAAGACAA
GAAGACCCTATCGAGCTTCAGAAAAATTAGTAGACTTTATGAACAATATAAGTAAAAGAA
AGGCTATTAAATACTTTGGTTGGGGCAACCGAGGAGTAACTAAAGCCTCCTCTGGGTTAT
AAATCGTACTTGTGTTGATCCAATAATTTTGATCAAAGGAATTAGTTACCGTAGGGATAA
CAGCATTATCTTTTTTAAGAGCCCATATCGAAAAAAAGGTTTGTGACCTCGATGTTGGAC
CAGAATGTCCTAAAGATGCAGAAGTCTTTAAGGGTTGGTCTGTTCGACCATTAAAAT
>Conus litteratus LD008.4
GTCGGACCTGCCCAGTGAGTTTTAAACGGCCGCGGTACTCTGACCGTGCAAAGGTAGCAT
AATCATTTGCCTTATAATTGAAGGCTGGAATGAATGGTTTGACAAGAATATACCTGTCTC
CATTAGATTATTTAGAATTTTATTTTTGGATGAAAAAGTCCGGATATAATTAAAAGACAA
GAAGACCCTATCGAGCTTCAGAAAAATTAGTAGACTTTATGAACAATATAAGTAAAAGAA
AGGCTATTAAATACTTTGGTTGGGGCAACCGAGGAGTAACTAAAGCCTCCTCTGGGTTAT
AAATCGTACTTGTGTTGATCCAATAATTTTGATCAAAGGAATTAGTTACCGTAGGGATAA
CAGCATTATCTTTTTTAAGAGCCCATATCGAAAAAAAGGTTTGTGACCTCGATGTTGGAC
CAGAATGTCCTAAAGATGCAGAAGTCTTTAAGGGTTGGTCTGTTCGACCATTAAAAT
>Conus litteratus LD008.5
GTCGGACCTGCCCAGTGAGTTTTAAACGGCCGCGGTACTCTGACCGTGCAAAGGTAGCAT
AATCATTTGCCTTATAATTGAAGGCTGGAATGAATGGTTTGACAAGAATATACCTGTCTC
CATTAGATTATTTAGAATTTTATTTTTGGATGAAAAAGTCCGGATATAATTAAAAGACAA
GAAGACCCTATCGAGCTTCAGAAAAATTAGTAGACTTTATGAACAATATAAGTAAAAGAA
AGGCTATTAAATACTTTGGTTGGGGCAACCGAGGAGTAACTAAAGCCTCCTCTGGGTTAT
AAATCGTACTTGTGTTGATCCAATAATTTTGATCAAAGGAATTAGTTACCGTAGGGATAA
CAGCATTATCTTTTTTAAGAGCCCATATCGAAAAAAAGGTTTGTGACCTCGATGTTGGAC
CAGAATGTCCTAAAGATGCAGAAGTCTTTAAGGGTTGGTCTGTTCGACCATTAAAAT
>EU794329 Conus litteratus 
GTCGGACCTGCCCAGTGAGTTTTAAACGGCCGCGGTACTCTGACCGTGCAAAGGTAGCAT
AATCATTTGCCTTATAATTGAAGGCTGGAATGAATGGTTTGACAAGAATATACCTGTCTC
CATTAGATTATTTAGAATTTTATTTTTGGATGAAAAAGTCCAGATGTAATTAAAAGACAA
GAAGACCCTATCGAGCTTCAGAAAAATTAGTAGACTTTGTAAACAATATAATTAAAAGAA
AAGCTATTAAATACTTTGGTTGGGGCAACCGAGGAGTAATTAAAGCCTCCTCTGAGTTAT
AAATCGTACTTGTGTTGATCCAGTAATTTTGATCAAAGGAATTAGTTACCGTAGGGATAA
CAGCATTATCTTTTTCAAGAGCCCATATCGAAAAAAAGGTTTGTGACCTCGATGTTGGAC
CAGAATGACCTAAAGATGCAGAAGTCTTTAAGGGTTGGTCTGTTCGACCATTAAAAT
>KJ550867 Conus litteratus 
GTCGGACCTGCCCAGTGAGTTTTAAACGGCCGCGGTACTCTGACCGTGCAAAGGTAGCAT
AATCATTTGCCTTATAATTGAAGGCTGGAATGAATGGTTTGACAAGAATATACCTGTCTC
CATTAGATTATTTAGAATTTTATTTTTGGATGAAAAAGTCCAGATGCAATTAAAAGACAA
GAAGACCCTATCGAGCTTCAGAAAAATTACTAGACTTTGTAAACAATATAATTAAAAGAA
AAGCTATTAAATACTTTGGTTGGGGCAACCGAGGAGTAATTAAAGCCTCCTCTGAGTTAT
AAATCGTACTTGTGTTGATCCAGTAATTTTGATCAAAGGAATTAGTTACCGTAGGGATAA
CAGCATTATCTTTTTCAAGAGCCCATATCGAAAAAAAGGTTTGTGACCTCGATGTTGGAC
CAGAATGACCTAAAGATGCAGAAGTCTTTAAGGGTTGGTCTGTTCGACCATTAAAAT
>HM212495 Conus litteratus 
GTCGGACCTGCCCAGTGAGTTTTAAACGGCCGCGGTACTCTGACCGTGCAAAGGTAGCAT
AATCATTTGCCTTATAATTGAAGGCTGGAATGAATGGTTTGACAAGAATATACCTGTCTC
CATTAGATTATTTAGAATTTTATTTTTGGATGAAAAAGTCCAGATGTAATTAAAAGACAA
GAAGACCCTATCGAGCTTCAGAAAAATTAGTAGACTTTGTAAACAATATAATTAAAAGAA
AAGCTATTAAATACTTTGGTTGGGGCAACCGAGGAGTAATTAAAGCCTCCTCTGAGTTAT
AAATCGTACTTGTGTTGATCCAGTAATTTTGATCAAAGGAATTAGTTACCGTAGGGATAA
CAGCATTATCTTTTTCAAGAGCCCATATCGAAAAAAAGGTTTGTGACCTCGATGTTGGAC
CAGAATGACCTAAAGATGCAGAAGTCTTTAAGGGTTGGTCTGTTCGACCATTAAAAT
>KJ550652 Conus litteratus 
GTCGGACCTGCCCAGTGAGTTTTAAACGGCCGCGGTACTCTGACCGTGCAAAGGTAGCAT
AATCATTTGCCTTATAATTGAAGGCTGGAATGAATGGTTTGACAAGAATATACCTGTCTC
CATTAGATTATTTAGAATTTTATTTTTGGATGAAAAAGTCCAGATGTAATTAAAAGACAA
GAAGACCCTATCGAGCTTCAGAAAAATTAGTAGACTTTGTAAACAATATAATTAAAAGAA
AAGCTATTAAATACTTTGGTTGGGGCAACCGAGGAGTAATTAAAGCCTCCTCTGAGTTAT
AAATCGTACTTGTGTTGATCCAGTAATTTTGATCAAAGGAATTAGTTACCGTAGGGATAA
CAGCATTATCTTTTTCAAGAGCCCATATCGAAAAAAAGGTTTGTGACCTCGATGTTGGAC
CAGAATGACCTAAAGATGCAGAAGTCTTTAAGGGTTGGTCTGTTCGACCATTAAAAT
>KJ550825 Conus eburneus 
GTCGGACCTGCCCAGTGAGTTTTAAACGGCCGCGGTACTCTGACCGTGCAAAGGTAGCAT
AATCATTTGCCTTATAATTGAAGGCTGGAATGAATGGTTTGACAAGAATACACCTGTCTC
TTTTAGATTCTATAGAATTTTATTTTTAGGTGAAAAAGCCTAGATTGAATTAAAAGACAA
GAAGACCCTATCGAGCTTTAGAGAAGTTAATAGACTTTGTAAACAATATAAGTAAAAGAA
AAACTATTAAATACTTTGGTTGGGGCAACCGAGGAGCAAGTAAAGCCTCCTCTCAGTGAT
AAGTCTTACTTGTGTTGATCCAAATTTTTTGATCAAAGGAATTAGTTACCGTAGGGATAA
CAGCATTATCTTTTTCAAGAGCCCATATCGAAAAAAAGGTTTGTGACCTCGATGTTGGAC
CAGAATGTCCTAAAGATGCAGAAGTCTTTAAGGGTTGGTCTGTTCGACCATTAAAAT
>KJ550607 Conus eburneus 
GTCGGACCTGCCCAGTGAGTTTTAAACGGCCGCGGTACTCTGACCGTGCAAAGGTAGCAT
AATCATTTGCCTTATAATTGAAGGCTGGAATGAATGGTTTGACAAGAATACACCTGTCTC
TTTTAGATTCTATAGAATTTTATTTTTAGGTGAAAAAGCCTAGATTGAATTAAAAGACAA
GAAGACCCTATCGAGCTTTAGAGAAGTTAATAGACTTTGTAAACAATATAAGTAAAAGAA
AAACTATTAAATACTTTGGTTGGGGCAACCGAGGAGCAAGTAAAGCCTCCTCTCAGTGGT
AAGTCTTACTTGTGTTGATCCAAATTTTTTGATCAAAGGAATTAGTTACCGTAGGGATAA
CAGCATTATCTTTTTCAAGAGCCCATATCGAAAAAAAGGTTTGTGACCTCGATGTTGGAC
CAGAATGTCCTAAAGATGCAGAAGTCTTTAAGGGTTGGTCTGTTCGACCATTAAAAT
>KJ550608 Conus eburneus 
GTCGGACCTGCCCAGTGAGTTTTAAACGGCCGCGGTACTCTGACCGTGCAAAGGTAGCAT
AATCATTTGCCTTATAATTGAAGGCTGGAATGAATGGTTTGACAAGAATACACCTGTCTC
TTTTAGATTCTATAGAATTTTATTTTTAGGTGAAAAAGCCTAGATTAAATTAAAAGACAA
GAAGACCCTATCGAGCTTTAGAGAAGTTAATAGACTTTGTAAACAATATAAGTAAAAGAA
AAACTATTAAATACTTTGGTTGGGGCAACCGAGGAGCAAGTAAAGCCTCCTCTTAGTGAT
AAGTCTTACTTGTGTTGATCCAAATTTTTTGATCAAAGGAATTAGTTACCGTAGGGATAA
CAGCATTATCTTTTTCAAGAGCCCATATCGAAAAAAAGGTTTGTGACCTCGATGTTGGAC
CAGAATGTCCTAAAGATGCAGAAGTCTTTAAGGGTTGGTCTGTTCGACCATTAAAAT
>KJ550735 Conus tessulatus 
GTCGGACCTGCCCAGTGAGTTTTAAACGGCCGCGGTACTCTGACCGTGCAAAGGTAGCAT
AATCATTTGCCTTATAATTGAAGGCTGGAATGAATGGTTTGACAAGAATACACCTGTCTC
TTTTAGATTCTATAGAACTTTATTTTTAGGTGAAAAAGCCTAGATGGAATTAAAAGACAA
GAAGACCCTATCGAGCTTCAGAGAAGTTAGTAGACTTTGTAAACAATATAAGTAAAAGAA
AAACTATTAAATACTTTGGTTGGGGCAACCGAGGAGCAGGCAAAGCCTCCTTTAAGGAGT
AAGTCATACTTGTGTTGATCCAAATTTTTTGATCAAAGGAATTAGTTACCGTAGGGATAA
CAGCATTATCTTTTTCAAGAGCCCATATCGAAAAAAAGGTTTGTGACCTCGATGTTGGAC
CAGAATGTCCTAAAGATGCAGAAGTCTTTAAGGGTTGGTCTGTTCGACCATTAAAAT
>KJ550576 Californiconus californicus 
GTCGGACCTGCCCAGTGAATTTTTAACGGCCGCGGTACTCTGACCGTGCAAAGGTAGCAT
AATCATTTGCCTTATAATTGAAGGCTGGAATGAATGGTTTGACAAGAGTGCAACTGTCTC
TTTATGATTCAATAGAATTTTATTTTGGGATGAAAAAGTCCTAATATAATTAAAAGACAA
GAAGACCCTATCGAGCTTGAAATAAATTAACAAAAGA-AAAATTATTAGACAAAAAAATT
GTGTTGTTAAACATTTTGGTTGGGGCAACTAAGGAGTAAAAAAAGCCTCCTTTTGTTAAG
AAAACTAACAAGTACTGATCCAAACTTTTTGATCAAAGAAAATAGTTACCGTAGGGATAA
CAGCATTATCTTTTTTGAGAGTTCCTATCGAAAAAAAGGTTTGTGACCTCGATGTTGGAC
CAGAATATCCTGAAGATGCAGAAGTCTTCAAGGGTTGGTCTGTTCGACCATTAAAAT
