# Supplementary material for: The role of the Sunda shelf biogeographic barrier in the cryptic differentiation of Conus litteratus (Gastropoda: Conidae) across the Indo-Pacific region
Source: PeerJ. 2023 Jul 14;11:e15534. doi: 10.7717/peerj.15534 (PMC10351507; doi:10.7717/peerj.15534)
Supplement: Supplemental Information 2 [file peerj-11-15534-s002.fas]

>Conus litteratus LD008.1
CATTATATATTTTATTTGGTATGTGATCTGGGTTGGTTGGAACTGCTCTAAGGTTGTTGA
TTCGTGCGGAGCTAGGGCAGCCTGGTGCTTTATTGGGAGACGATCAGCTATATAATGTAA
TTGTGACAGCCCATGCTTTTGTAATGATTTTTTTCTTAGTGATACCAATGATAATTGGGG
GTTTCGGGAATTGGTTGGTACCTTTGATATTAGGAGCTCCAGATATGGTGTTCCCACGAT
TAAATAATATGAGTTTCTGACTTCTTCCTCCTGCTCTTTTACTGCTTCTATCTTCAGCTG
CTGTAGAGAGTGGTGTTGGTACGGGATGGACTGTTTATCCGCCTTTAGCAGGAAATTTGG
CTCATGCTGGTGGATCAGTAGATTTAGCGATTTTTTCTTTACACCTTGCTGGTGTGTCTT
CTATTTTGGGAGCTGTAAATTTTATTACCACTATCATTAATATGCGATGACAGGGGATAA
AATTTGAACGTCTTTCATTATTTGTGTGGTCTGTAAAAATTACGGCCATTTTACTTTTAT
TGTCTTTGCCTGTATTAGCTGGCGCAATTACTATGCTTTTAACTGATCGGAATTT
>Conus litteratus LD008.2 
CATTATATATTTTATTTGGTATGTGATCTGGGTTGGTTGGAACTGCTCTAAGGTTGTTGA
TTCGTGCGGAGCTAGGGCAGCCTGGTGCTTTATTGGGAGACGATCAGCTATATAATGTAA
TTGTGACAGCCCATGCTTTTGTAATGATTTTTTTCTTAGTGATACCAATGATAATTGGGG
GTTTCGGGAATTGGTTGGTACCTTTGATATTAGGAGCTCCAGATATGGTGTTCCCACGAT
TAAATAATATGAGTTTCTGACTTCTTCCTCCTGCTCTTTTACTGCTTCTATCTTCAGCTG
CTGTAGAGAGTGGTGTTGGTACGGGATGGACTGTTTATCCGCCTTTAGCAGGAAATTTGG
CTCATGCTGGTGGATCAGTAGATTTAGCGATTTTTTCTTTACACCTTGCTGGTGTGTCTT
CTATTTTGGGAGCTGTAAATTTTATTACCACTATCATTAATATGCGATGACAGGGGATAA
AATTTGAACGTCTTTCATTATTTGTGTGGTCTGTAAAAATTACGGCCATTTTACTTTTAT
TGTCTTTGCCTGTATTAGCTGGCGCAATTACTATGCTTTTAACTGATCGGAATTT
>Conus litteratus LD008.3
CATTATATATTTTATTTGGTATGTGATCTGGGTTGGTTGGAACTGCTCTAAGGTTGTTGA
TTCGTGCGGAGCTAGGGCAGCCTGGTGCTTTATTGGGAGACGATCAGCTATATAATGTAA
TTGTGACAGCCCATGCTTTTGTAATGATTTTTTTCTTAGTGATACCAATGATAATTGGGG
GTTTCGGGAATTGGTTGGTACCTTTGATATTAGGAGCTCCAGATATGGTGTTCCCACGAT
TAAATAATATGAGTTTCTGACTTCTTCCTCCTGCTCTTTTACTGCTTCTATCTTCAGCTG
CTGTAGAGAGTGGTGTTGGTACGGGATGGACTGTTTATCCGCCTTTAGCAGGAAATTTGG
CTCATGCTGGTGGATCAGTAGATTTAGCGATTTTTTCTTTACACCTTGCTGGTGTGTCTT
CTATTTTGGGAGCTGTAAATTTTATTACCACTATCATTAATATGCGATGACAGGGGATAA
AATTTGAACGTCTTTCATTATTTGTGTGGTCTGTGAAAATTACGGCCATTTTACTTTTAT
TGTCTTTGCCTGTATTAGCTGGCGCAATTACTATGCTTTTAACTGATCGGAATTT
>Conus litteratus LD008.4
CATTATATATTTTATTTGGTATGTGATCTGGGTTGGTTGGAACTGCTCTAAGGTTGTTGA
TTCGTGCGGAGCTAGGGCAGCCTGGTGCTTTATTGGGAGACGATCAGCTATATAATGTAA
TTGTGACAGCCCATGCTTTTGTAATGATTTTTTTCTTAGTGATACCAATGATAATTGGGG
GTTTCGGGAATTGGTTGGTACCTTTGATATTAGGAGCTCCAGATATGGTGTTCCCACGAT
TAAATAATATGAGTTTCTGACTTCTTCCTCCTGCTCTTTTACTGCTTCTATCTTCAGCTG
CTGTAGAGAGTGGTGTTGGTACGGGATGGACTGTTTATCCGCCTTTAGCAGGAAATTTGG
CTCATGCTGGTGGATCAGTAGATTTAGCGATTTTTTCTTTACACCTTGCTGGTGTGTCTT
CTATTTTGGGAGCTGTAAATTTTATTACCACTATCATTAATATGCGATGACAGGGGATAA
AATTTGAACGTCTTTCATTATTTGTGTGGTCTGTGAAAATTACGGCCATTTTACTTTTAT
TGTCTTTGCCTGTATTAGCTGGCGCAATTACTATGCTTTTAACTGATCGGAATTT
>Conus litteratus LD008.5
CATTATATATTTTATTTGGTATGTGATCTGGGTTGGTTGGAACTGCTCTAAGGTTGTTGA
TTCGTGCGGAGCTAGGGCAGCCTGGTGCTTTATTGGGAGACGATCAGCTATATAATGTAA
TTGTGACAGCCCATGCTTTTGTAATGATTTTTTTCTTAGTGATACCAATGATAATTGGGG
GTTTCGGGAATTGGTTGGTACCTTTGATATTAGGAGCTCCAGATATGGTGTTCCCACGAT
TAAATAATATGAGTTTCTGACTTCTTCCTCCTGCTCTTTTACTGCTTCTATCTTCAGCTG
CTGTAGAGAGTGGTGTTGGTACGGGATGGACTGTTTATCCGCCTTTAGCAGGAAATTTGG
CTCATGCTGGTGGATCAGTAGATTTAGCGATTTTTTCTTTACACCTTGCTGGTGTGTCTT
CTATTTTGGGAGCTGTAAATTTTATTACCACTATCATTAATATGCGATGACAGGGGATAA
AATTTGAACGTCTTTCATTATTTGTGTGGTCTGTAAAAATTACGGCCATTTTACTTTTAT
TGTCTTTGCCTGTATTAGCTGGCGCAATTACTATGCTTTTAACTGATCGGAATTT
>KJ550338 Conus litteratus 
CATTATATATTTTGTTTGGTATGTGGTCTGGGTTGGTTGGAACTGCTTTAAGATTATTGA
TTCGTGCGGAGCTAGGACAGCCTGGTGCTTTACTCGGAGACGATCAGCTATATAATGTAA
TTGTGACAGCTCATGCTTTTGTAATGATTTTTTTCTTAGTAATACCAATGATAATTGGGG
GTTTTGGGAATTGGTTGGTACCTCTAATATTAGGGGCTCCAGATATGGTGTTTCCACGGT
TAAATAATATGAGTTTCTGACTTCTTCCTCCTGCTCTTTTATTGCTTCTATCTTCAGCTG
CTGTGGAGAGTGGAGTAGGTACGGGATGAACTGTTTATCCACCTTTAGCGGGGAACTTGG
CTCATGCTGGTGGATCAGTAGATTTAGCGATTTTTTCTTTACACCTTGCTGGTGTGTCTT
CTATTCTAGGGGCTGTAAATTTTATTACTACTATTATTAATATACGATGGCAGGGAATAA
AATTTGAGCGTCTTTCATTATTTGTGTGATCTGTGAAAATTACGGCTATTTTACTTTTAT
TGTCTTTACCTGTTTTAGCTGGTGCAATTACTATGCTTTTAACTGATCGAAATTT
>KJ549941 Conus litteratus 
CATTATATATTTTGTTTGGTATGTGGTCTGGGTTGGTTGGAACTGCTTTAAGATTATTGA
TTCGTGCGGAGCTAGGACAGCCTGGTGCTTTACTCGGAGACGATCAGCTATATAATGTAA
TTGTGACAGCTCATGCTTTTGTAATGATTTTTTTCTTAGTAATACCAATGATAATTGGGG
GTTTTGGGAATTGGTTGGTACCTCTAATATTAGGAGCTCCAGATATGGTGTTTCCACGGT
TAAATAATATGAGTTTCTGACTTCTTCCTCCTGCTCTTTTATTGCTTCTATCTTCAGCTG
CTGTGGAAAGTGGAGTAGGTACGGGATGAACTGTTTATCCACCTTTAGCGGGGAACTTGG
CTCATGCTGGTGGATCAGTAGATTTAGCGATTTTTTCTTTACACCTTGCTGGTGTGTCTT
CTATTCTAGGGGCTGTAAATTTTATTACTACTATTATTAATATACGATGGCAGGGAATAA
AATTTGAGCGTCTTTCATTATTTGTATGATCTGTGAAAATTACGGCTATTTTACTTTTAT
TGTCTTTACCTGTTTTAGCTGGTGCAATTACTATGCTTTTAACTGATCGAAATTT
>KJ550337 Conus litteratus 
CATTATATATTTTGTTTGGTATGTGGTCTGGGCTGGTTGGAACTGCTTTAAGATTATTGA
TTCGTGCGGAGCTAGGACAGCCTGGTGCTTTACTCGGAGACGATCAGCTATATAATGTAA
TTGTAACAGCTCATGCTTTTGTAATGATTTTTTTCTTAGTAATACCAATGATAATTGGGG
GTTTTGGGAATTGGTTGGTACCTCTAATATTAGGAGCTCCAGATATGGTGTTTCCACGGT
TAAATAATATGAGTTTCTGACTTCTTCCTCCTGCTCTTTTATTGCTTCTATCTTCAGCTG
CTGTGGAGAGTGGAGTAGGTACGGGATGAACTGTTTATCCACCTTTAGCGGGGAACTTGG
CTCATGCTGGTGGATCAGTAGATTTAGCGATTTTTTCTTTACACCTTGCTGGTGTGTCTT
CTATTCTAGGGGCTGTAAATTTTATTACTACTATTATTAATATACGATGGCAGGGAATAA
AATTTGAGCGTCTTTCATTATTTGTATGATCTGTGAAAATTACGGCTATTTTACTTTTAT
TGTCTTTACCTGTTTTAGCTGGTGCAATTACTATGCTTTTAACTGATCGAAATTT
>KJ550336 Conus litteratus 
CATTATACATTTTGTTTGGTATGTGGTCTGGGTTGGTTGGAACTGCTTTAAGATTATTGA
TTCGTGCGGAGCTAGGACAGCCTGGTGCTTTACTCGGAGACGATCAGCTATATAATGTAA
TTGTGACAGCTCATGCTTTTGTAATGATTTTTTTCTTAGTAATACCAATGATAATTGGGG
GTTTTGGGAATTGGTTGGTACCTCTAATATTAGGAGCTCCAGATATGGTGTTTCCACGGT
TAAATAATATGAGTTTCTGACTTCTTCCTCCTGCTCTTTTATTGCTTCTATCTTCAGCTG
CTGTGGAAAGTGGAGTAGGTACGGGATGAACTGTTTATCCACCTTTAGCGGGGAACTTGG
CTCATGCTGGTGGATCAGTAGATTTAGCGATTTTTTCTTTACACCTTGCTGGTGTGTCTT
CTATTCTAGGGGCTGTAAATTTTATTACTACTATTATTAATATACGATGGCAGGGAATAA
AATTTGAGCGTCTTTCATTATTTGTATGATCTGTGAAAATTACGGCTATTTTACTTTTAT
TGTCTTTACCTGTTTTAGCTGGTGCAATTACTATGCTTTTAACTGATCGAAATTT
>MG786077 Conus eburneus 
CATTATACATCTTATTTGGTATATGATCTGGGTTGGTTGGAACTGCTCTAAGGTTGCTAA
TTCGTGCAGAGTTGGGACAACCAGGGGCTTTACTTGGAGACGATCAATTATATAATGTAA
TTGTGACAGCTCATGCTTTTGTTATGATTTTTTTCTTGGTTATGCCTATGATGATTGGGG
GCTTTGGAAATTGATTGGTGCCACTGATATTAGGGGCCCCTGATATGGTATTTCCTCGAT
TAAATAATATAAGTTTTTGACTTCTTCCTCCCGCGCTTTTACTCCTTCTGTCGTCAGCTG
CGGTGGAAAGTGGGGTAGGTACTGGGTGGACTGTATATCCACCTCTAGCAGGAAATTTGG
CACATGCTGGTGGGTCTGTAGATCTGGCTATTTTTTCTTTACACCTTGCTGGTGTGTCTT
CTATTTTGGGGGCGGTAAACTTTATTACTACAATTATTAACATACGATGACAGGGGATGA
AATTTGAACGCCTTTCGTTGTTTGTGTGGTCGGTGAAAATTACGGCTATTTTACTTTTGT
TATCTTTGCCTGTGCTGGCTGGTGCAATTACTATGCTTTTAACTGATCGGAATTT
>MG786074 Conus eburneus 
CATTATATATCTTATTTGGTATATGATCTGGGTTGGTTGGAACTGCTCTAAGGTTGCTAA
TTCGTGCAGAGTTGGGACAACCAGGGGCTTTACTTGGAGACGATCAATTATATAATGTGA
TTGTGACAGCTCATGCTTTTGTTATGATTTTTTTCTTGGTTATGCCTATGATGATCGGGG
GCTTTGGAAACTGATTGGTGCCATTAATATTAGGGGCTCCTGATATGGTATTTCCTCGAT
TAAATAATATGAGTTTTTGACTTCTTCCTCCCGCGCTTTTACTCCTTCTGTCATCAGCTG
CGGTGGAAAGTGGGGTAGGTACTGGGTGGACTGTATATCCACCTCTAGCAGGAAATTTGG
CACATGCTGGTGGGTCTGTAGATCTGGCTATTTTCTCTTTACACCTTGCTGGTGTGTCTT
CTATTTTGGGGGCGGTAAATTTTATTACTACAATTATTAACATACGATGACAGGGGATGA
AATTTGAACGCCTTTCGTTGTTTGTATGGTCGGTGAAAATTACGGCTATTTTACTTTTGT
TATCTTTGCCTGTGTTGGCTGGTGCAATTACTATGCTTTTAACTGATCGGAATTT
>KJ550217 Conus eburneus 
CATTATATATCTTATTTGGTATATGATCTGGGTTGGTTGGAACTGCTCTAAGGTTGCTAA
TTCGTGCAGAGTTGGGACAACCGGGGGCTTTACTTGGAGACGATCAATTATATAATGTAA
TTGTGACAGCTCATGCTTTTGTTATGATTTTTTTCTTGGTTATGCCTATGATGATTGGGG
GCTTTGGAAATTGATTGGTGCCATTAATATTAGGGGCTCCTGATATGGTATTTCCTCGGT
TAAATAATATAAGTTTTTGACTTCTTCCTCCCGCACTTTTACTCCTTCTGTCATCGGCTG
CGGTGGAAAGTGGAGTAGGTACTGGGTGGACTGTATATCCACCTCTAGCAGGAAATTTGG
CACATGCTGGTGGGTCTGTAGACCTGGCTATTTTCTCTTTACACCTTGCTGGTGTGTCTT
CTATTTTGGGGGCGGTAAATTTTATTACTACAATTATTAATATACGATGACAGGGGATGA
AATTTGAACGCCTTTCGTTGTTTGTATGGTCGGTGAAAATTACGGCTATTTTACTTTTGT
TATCTTTGCCTGTGTTGGCTGGTGCAATTACTATGCTTTTAACTGATCGGAATTT
>MG786107 Conus tessulatus 
CATTATATATCTTGTTTGGTATATGATCTGGGCTGGTTGGAACTGCTTTAAGGTTGTTAA
TTCGTGCAGAGTTGGGACAACCTGGGGCTTTGCTTGGAGATGATCAATTATATAATGTAA
TTGTGACAGCTCATGCTTTTGTTATGATTTTTTTCTTGGTTATACCTATGATGATTGGGG
GTTTTGGAAACTGATTGGTGCCGTTAATGTTAGGGGCTCCTGATATGGTTTTTCCTCGGC
TAAATAATATGAGTTTTTGACTTCTTCCTCCTGCACTTTTACTTCTTCTGTCGTCAGCTG
CGGTTGAAAGTGGTGTAGGTACTGGGTGGACTGTATATCCACCTTTAGCGGGAAATTTGG
CTCATGCTGGTGGGTCTGTAGACCTGGCTATTTTTTCTTTACATCTTGCTGGGGTGTCTT
CTATTTTAGGGGCGGTGAATTTTATTACCACTATCATTAACATGCGATGGCAGGGAATGA
AGTTTGAACGTCTTTCATTGTTTGTATGGTCGGTAAAAATTACGGCTATTTTGCTTTTGT
TGTCTTTGCCTGTGTTGGCTGGTGCAATTACTATGCTTTTAACTGATCGGAATTT
>MG786106 Conus tessulatus 
CATTATATATCTTGTTTGGTATATGATCTGGGCTGGTTGGAACTGCTTTAAGGTTGTTAA
TTCGTGCAGAGTTGGGACAACCTGGGGCTTTGCTTGGAGATGATCAATTATATAATGTAA
TTGTGACAGCTCATGCTTTTGTTATGATTTTTTTCTTGGTTATACCTATGATGATTGGGG
GTTTTGGAAACTGATTGGTGCCGTTAATGTTAGGGGCTCCTGATATGGTTTTTCCTCGGC
TAAATAATATGAGTTTTTGACTTCTTCCTCCTGCACTTTTACTTCTTCTGTCGTCAGCTG
CGGTTGAAAGTGGTGTAGGTACTGGGTGGACTGTATATCCACCTTTAGCGGGAAATTTGG
CTCATGCTGGTGGGTCTGTAGACCTGGCTATTTTTTCTTTACATCTTGCTGGGGTGTCTT
CTATTTTAGGGGCGGTGAATTTTATTACTACTATCATTAACATGCGATGGCAGGGGATGA
AGTTTGAACGTCTTTCATTGTTTGTATGGTCGGTAAAAATTACGGCTATCTTGCTTTTGT
TGTCTTTGCCTGTGTTGGCTGGTGCAATTACTATGCTTTTAACTGATCGGAATTT
>KJ549878 Californiconus californicus 
CATTATATATTTTATTTGGTATATGATCTGGGTTAGTTGGTACAGCTTTAAGTTTGCTTA
TTCGGGCTGAATTAGGTCAACCTGGAGCCTTATTAGGAGATGATCAGCTGTATAATGTTA
TTGTTACGGCTCATGCTTTCGTTATAATTTTTTTCTTGGTTATGCCTATGATAATTGGTG
GTTTTGGTAACTGGTTGGTACCTTTAATACTTGGAGCACCTGATATGGTATTTCCGCGAC
TGAATAATATAAGCTTTTGACTTTTACCTCCTGCTTTGTTATTACTTCTATCATCAGCTG
CAGTGGAAAGAGGTGTGGGGACTGGATGAACGGTCTATCCCCCATTATCTGGAAACCTAG
CTCATGCAGGAGGTTCGGTAGACTTGGCCATTTTTTCATTGCACCTTGCTGGTGTTTCGT
CAATTTTAGGGGCAGTAAATTTTATTACAACAATTATCAACATACGATGACAAGGAATGC
AATTTGAGCGTCTTCCTTTGTTTGTATGATCGGTGAAAATTACTGCTATTCTTTTACTTC
TGTCGCTACCTGTGTTAGCAGGAGCCATTACTATGCTTCTAACAGATCGAAACTT
